# Supplementary material for: Lipid stores reveal the state of the coral-algae symbiosis at the single-cell level
Source: ISME Commun. 2023 Apr 4;3:29. doi: 10.1038/s43705-023-00234-8 (PMC10073229; doi:10.1038/s43705-023-00234-8)
Supplement: Supplementary file 2 — Main data file [file 43705_2023_234_MOESM2_ESM.xlsx]

## Sheet: Description
Data for figures in Nielsen & Petrou 2023
Lipid stores reveal the state of the coral-algae symbiosis at the single cell level
Sheet	Cell level data
Column names
Image	File name of original image
Species	Species of coral: M capitata = Montipora capitata; P. compressa = Porites compressa; P. acuta = Pocillopora acuta
Colony	Colony label
Cell_type	Type of cell (endo = endosymbiotic, ex = ex-symbiotic)
vol	Estimated volume of lipid in cell
n_lipids	Number of lipid measurements in cell
tot_ox	Total fluoresecence of oxidised lipid
tot_red	Total fluoresecence of reduced lipid
ratio	Ratio of oxidised to reduced lipid (LPO ratio)
ratio_rel	Ratio relative to mean endosymbiotic ratio
vol_rel	Lipid volume relative to mean endosymbiotic volume
Sheet	Colony level
Column names
Species	Species of coral: M capitata = Montipora capitata; P. compressa = Porites compressa; P. acuta = Pocillopora acuta
Colony	Colony label
Cell_type	Type of cell (endo = endosymbiotic, ex = ex-symbiotic)
mean_ratio	Mean LPO ratio of cells in colony
mean_ratio_log	Log10 transformed ratio
mean_vol	Mean lipid volume of cells in colony
mean_vol_sqrt	Square root transformed volumes
n	Number of cells in colony
mean_ratio_sd	SD of LPO ratio
mean_ratio_se	SE of LPO ratio
mean_vol_sd	SD of lipid volume
mean_vol_se	SE of lipid volume

## Sheet: Cell level
Image	Species	Colony	Cell_type	vol	n_lipids	tot_ox	tot_red	ratio	ratio_rel	vol_rel
mc_c1_1_[0]_1	M. capitata	c1	ex	24.7323	16	75174	37413	1.64594	0.42067	3.09988
mc_c1_1_[0]_2	M. capitata	c1	ex	37.098	23	90296	45501	2.05487	0.525185	4.64977
mc_c1_1_[2]_1	M. capitata	c1	endo	13.7556	9	34110.5	16936	2.12817	0.543919	1.7241
mc_c1_1_[2]_2	M. capitata	c1	endo	11.5325	5.5	29113.5	19641	1.38455	0.353863	1.44545
mc_c1_10_[0]_1	M. capitata	c1	ex	0	1	0	0	NA	NA	0
mc_c1_10_[2]_1	M. capitata	c1	endo	12.5398	8.5	36574	30506.5	1.19688	0.3059	1.57171
mc_c1_11_[2]_1	M. capitata	c1	endo	4.481	2.5	11513	5796	2.4252	0.619835	0.561637
mc_c1_12_[2]_1	M. capitata	c1	endo	4.27255	2.5	15768	4451	5.8088	1.48462	0.53551
mc_c1_2_[0]_1	M. capitata	c1	ex	7.2251	4	23114	18599	1.189	0.303886	0.905575
mc_c1_2_[0]_2	M. capitata	c1	ex	22.9259	14	104113	38102	2.15686	0.551251	2.87347
mc_c1_2_[2]_1	M. capitata	c1	endo	4.93255	2.5	52391.5	10658.5	4.0192	1.02723	0.618233
mc_c1_2_[2]_2	M. capitata	c1	endo	4.8631	2	50397.5	5849	8.325	2.12771	0.609528
mc_c1_3_[2]_1	M. capitata	c1	endo	4.1683	2.5	17928	8743.5	3.138	0.802013	0.522444
mc_c1_4_[0]_1	M. capitata	c1	ex	16.1871	15	17170	35517	0.351067	0.0897259	2.02885
mc_c1_4_[0]_2	M. capitata	c1	ex	18.6881	15	46411	50010	0.866933	0.221572	2.34232
mc_c1_4_[2]_1	M. capitata	c1	endo	5.69675	6	7573	12006.5	0.79925	0.204273	0.714016
mc_c1_5_[2]_1	M. capitata	c1	endo	6.84305	3.5	57621	12602	5.23786	1.3387	0.85769
mc_c1_6_[2]_1	M. capitata	c1	endo	11.2546	5.5	71135.5	13597.5	4.92464	1.25864	1.41062
mc_c1_7_[2]_1	M. capitata	c1	endo	5.0368	3	36681.5	6324.5	5.77333	1.47555	0.6313
mc_c1_7_[2]_2	M. capitata	c1	endo	5.141	2.5	47326	9524.5	5.186	1.32544	0.64436
mc_c1_7_[2]_3	M. capitata	c1	endo	2.4663	1.5	11717.5	1831	6.25367	1.59832	0.30912
mc_c1_8_[2]_1	M. capitata	c1	endo	8.8577	4	51890.5	14936.5	3.43975	0.879134	1.1102
mc_c1_9_[2]_1	M. capitata	c1	endo	9.7609	5	79488	18534.5	3.489	0.891722	1.22341
mc_c2_1_[0]_1	M. capitata	c2	ex	39.7385	22	96209	79520	1.10023	0.281197	4.98072
mc_c2_1_[0]_2	M. capitata	c2	ex	27.7194	15	67150	64364	1.13367	0.289743	3.47428
mc_c2_10_[2]_1	M. capitata	c2	endo	12.5746	6.5	52500	16231.5	2.897	0.740418	1.57607
mc_c2_11_[2]_1	M. capitata	c2	endo	7.6767	3.5	75598	10670	7.141	1.8251	0.962178
mc_c2_12_[2]_1	M. capitata	c2	endo	8.441	4.5	67303.5	12315	5.37033	1.37255	1.05797
mc_c2_13_[2]_1	M. capitata	c2	endo	11.7409	5.5	27470	26411	0.982636	0.251143	1.47158
mc_c2_14_[2]_1	M. capitata	c2	endo	20.9807	9.5	58257.5	33660.5	1.76395	0.450831	2.62967
mc_c2_14_[2]_2	M. capitata	c2	endo	5.00205	2.5	24326	6630	2.589	0.661699	0.626944
mc_c2_2_[0]_1	M. capitata	c2	ex	8.5451	8	19178	36979	1.06937	0.273312	1.07102
mc_c2_3_[0]_2	M. capitata	c2	ex	7.5031	5	26671	11159	2.4598	0.628678	0.940419
mc_c2_3_[2]_1	M. capitata	c2	endo	7.6073	6.5	19800.5	11017.5	2.15938	0.551897	0.953479
mc_c2_3_[2]_2	M. capitata	c2	endo	3.12625	1.5	10909	3718.5	3.03967	0.776881	0.391836
mc_c2_4_[2]_2	M. capitata	c2	endo	22.6133	10.5	47194.5	48115.5	1.04071	0.265987	2.83429
mc_c2_5_[0]_1	M. capitata	c2	ex	0	1	0	0	NA	NA	0
mc_c2_5_[2]_1	M. capitata	c2	endo	15.5966	7.5	31541	32823	1.02573	0.262158	1.95483
mc_c2_6_[2]_1	M. capitata	c2	endo	9.10095	5	75088	12398	5.7057	1.45827	1.14069
mc_c2_7_[2]_1	M. capitata	c2	endo	6.7736	3	60087.5	9432	5.75283	1.47031	0.848986
mc_c2_9_[2]_1	M. capitata	c2	endo	8.85775	5	22138.5	7451	2.9741	0.760123	1.11021
mc_c3_1_[0]_1	M. capitata	c3	ex	45.0182	24	118723	70574	1.62446	0.41518	5.64247
mc_c3_1_[2]_1	M. capitata	c3	endo	13.0956	9	15291	14726	1.08194	0.276524	1.64137
mc_c3_10_[0]_1	M. capitata	c3	ex	38.5573	18	244972	103797	1.61211	0.412025	4.83267
mc_c3_10_[0]_2	M. capitata	c3	ex	18.5495	20	29954	40621	0.68095	0.174038	2.32495
mc_c3_10_[0]_3	M. capitata	c3	ex	0	1	0	0	NA	NA	0
mc_c3_10_[2]_1	M. capitata	c3	endo	7.39885	4.5	9637	10132	1.006	0.257114	0.927353
mc_c3_11_[0]_1	M. capitata	c3	ex	28.0669	12	92162	50875	1.75008	0.447288	3.51783
mc_c3_12_[0]_1	M. capitata	c3	ex	30.0122	16	107532	46074	2.20069	0.562454	3.76165
mc_c3_12_[0]_2	M. capitata	c3	ex	4.2379	2	35917	4699	6.1225	1.56479	0.531167
mc_c3_12_[2]_1	M. capitata	c3	endo	6.18315	3.5	30735	9614	2.99614	0.765757	0.77498
mc_c3_12_[2]_2	M. capitata	c3	endo	3.682	1.5	21330.5	6077.5	4.069	1.03996	0.461492
mc_c3_13_[0]_1	M. capitata	c3	ex	30.9151	17	185340	62419	2.32971	0.595428	3.87482
mc_c3_13_[2]_1	M. capitata	c3	endo	0	0.5	0	0	NA	NA	0
mc_c3_2_[0]_1	M. capitata	c3	ex	8.1977	4	61651	10682	5.509	1.40799	1.02748
mc_c3_2_[2]_1	M. capitata	c3	endo	11.4977	9	59987	19050.5	2.829	0.723038	1.4411
mc_c3_3_[0]_1	M. capitata	c3	ex	47.7275	29	61938	160582	0.403655	0.103167	5.98204
mc_c3_3_[0]_2	M. capitata	c3	ex	36.4036	20	183038	97361	1.80155	0.460442	4.56273
mc_c3_3_[2]_1	M. capitata	c3	endo	9.7263	10.5	22156.5	35080.5	0.342952	0.0876521	1.21907
mc_c3_4_[0]_1	M. capitata	c3	ex	15.3535	18	27112	22396	1.10289	0.281877	1.92437
mc_c3_4_[0]_2	M. capitata	c3	ex	17.1596	14	37318	31724	1.34221	0.343044	2.15074
mc_c3_4_[0]_3	M. capitata	c3	ex	30.9849	16	88759	54369	1.19863	0.306346	3.88357
mc_c3_4_[2]_1	M. capitata	c3	endo	8.3715	8	21493	14833.5	1.84225	0.470844	1.04926
mc_c3_5_[2]_1	M. capitata	c3	endo	2.2231	1	8401.5	1918	4.3795	1.11932	0.278638
mc_c3_6_[2]_1	M. capitata	c3	endo	11.4977	10	23421.5	25394	0.98705	0.252271	1.44109
mc_c3_7_[0]_1	M. capitata	c3	ex	33.4162	22	55100	100301	0.583273	0.149073	4.1883
mc_c3_7_[0]_2	M. capitata	c3	ex	10.0736	15	1259	23519	0.0452667	0.0115693	1.2626
mc_c3_7_[0]_3	M. capitata	c3	ex	32.5827	21	54832	98823	0.59681	0.152533	4.08383
mc_c3_7_[2]_1	M. capitata	c3	endo	15.3536	11.5	106524	22021.5	3.797	0.97044	1.92437
mc_c3_8_[0]_1	M. capitata	c3	ex	56.8286	29	151652	109918	1.1	0.281139	7.12275
mc_c3_8_[1]_4	M. capitata	c3	ex	60.7188	30	146961	113019	1.10983	0.283652	7.61034
mc_c3_9_[0]_1	M. capitata	c3	ex	34.6668	18	100694	35330	2.50678	0.640684	4.34505
mc_c3_9_[0]_2	M. capitata	c3	ex	31.1932	20	23142	37172	0.45365	0.115944	3.90968
mc_c3_9_[0]_3	M. capitata	c3	ex	49.2562	20	164909	145426	0.8216	0.209985	6.17365
mc_c3_9_[2]_1	M. capitata	c3	endo	6.461	3	22560	11017	3.00833	0.768872	0.809805
mc_c4_10_[2]_1	M. capitata	c4	endo	14.8324	11.5	54508.5	10541.5	4.83357	1.23537	1.85906
mc_c4_2_[2]_1	M. capitata	c4	endo	0.62525	0.5	4587.5	481.5	9.528	2.43517	0.0783672
mc_c4_2_[2]_2	M. capitata	c4	endo	0	0.5	0	0	NA	NA	0
mc_c4_3_[2]_1	M. capitata	c4	endo	6.9473	2.5	45246.5	6739	7.0298	1.79668	0.870757
mc_c4_4_[2]_1	M. capitata	c4	endo	2.84835	1	12289.5	2389.5	5.103	1.30423	0.357005
mc_c4_5_[2]_1	M. capitata	c4	endo	7.0167	3	47224.5	5578.5	8.21217	2.09887	0.879455
mc_c4_6_[2]_1	M. capitata	c4	endo	0	0.5	0	0	NA	NA	0
mc_c4_7_[2]_1	M. capitata	c4	endo	13.9986	6.5	94550	13190	7.11954	1.81962	1.75455
mc_c4_8_[2]_1	M. capitata	c4	endo	8.19775	3.5	54195	9380.5	5.64943	1.44389	1.02748
mc_c4_9_[2]_1	M. capitata	c4	endo	1.2505	1	7771	971.5	8.0215	2.05014	0.156734
pc_c1_1_[0]_1	P. compressa	c1	ex	7.3641	7	60983	28939	1.17457	0.311817	2.76222
pc_c1_1_[0]_2	P. compressa	c1	ex	29.8732	23	40958	58187	0.632261	0.167848	11.2052
pc_c1_1_[0]_3	P. compressa	c1	ex	6.7389	3	29018	10729	2.76333	0.73359	2.52771
pc_c1_10_[0]_1	P. compressa	c1	ex	12.3662	12	10417	14864	0.771917	0.204923	4.63846
pc_c1_10_[0]_2	P. compressa	c1	ex	41.9618	26	43609	79991	0.589692	0.156547	15.7395
pc_c1_10_[0]_3	P. compressa	c1	ex	22.5785	18	53176	28576	1.35983	0.360999	8.46902
pc_c1_10_[2]_3	P. compressa	c1	endo	12.0535	15	25024.5	14388.5	2.81563	0.747475	4.52119
pc_c1_10_[2]_4	P. compressa	c1	endo	2.36205	1	5695.5	3158.5	1.8065	0.479577	0.885986
pc_c1_11_[0]_1	P. compressa	c1	ex	22.787	17	64974	95396	0.723176	0.191984	8.54722
pc_c1_11_[0]_2	P. compressa	c1	ex	7.2947	4	4861	12347	0.492	0.130613	2.73618
pc_c1_11_[2]_1	P. compressa	c1	endo	0.8684	0.5	2062	407.5	5.06	1.34329	0.32573
pc_c1_11_[2]_3	P. compressa	c1	endo	0.66	0.5	1605	1016	1.58	0.419447	0.247561
pc_c1_2_[0]_1	P. compressa	c1	ex	22.648	15	97780	206022	0.56	0.148665	8.49508
pc_c1_2_[0]_2	P. compressa	c1	ex	6.0442	3	26811	6233	3.99667	1.06101	2.26713
pc_c1_2_[0]_3	P. compressa	c1	ex	17.2988	16	11445	60695	0.171313	0.0454788	6.48864
pc_c1_2_[1]_1	P. compressa	c1	ex	23.8985	13	56452	122450	0.453462	0.120382	8.96414
pc_c1_2_[2]_1	P. compressa	c1	endo	0.9726	1	2648.5	1649	1.6025	0.42542	0.364814
pc_c1_2_[2]_2	P. compressa	c1	endo	7.9547	7	7601.5	18825	0.405286	0.107592	2.98374
pc_c1_2_[2]_3	P. compressa	c1	endo	0	0.5	0	0	NA	NA	0
pc_c1_2_[2]_4	P. compressa	c1	endo	0	0.5	0	0	NA	NA	0
pc_c1_3_[0]_1	P. compressa	c1	ex	23.9682	13	34890	38028	0.987923	0.262267	8.99028
pc_c1_3_[0]_2	P. compressa	c1	ex	21.2586	18	35776	86540	0.393889	0.104567	7.97393
pc_c1_3_[0]_3	P. compressa	c1	ex	13.5472	6	145856	56997	2.9235	0.77611	5.08145
pc_c1_3_[2]_1	P. compressa	c1	endo	0	0.5	0	0	NA	NA	0
pc_c1_3_[2]_2	P. compressa	c1	endo	0	0.5	0	0	NA	NA	0
pc_c1_3_[2]_3	P. compressa	c1	endo	1.0768	0.5	4727.5	813	5.815	1.54373	0.403899
pc_c1_4_[0]_1	P. compressa	c1	ex	12.4357	12	17641	21007	0.722167	0.191716	4.66453
pc_c1_4_[0]_2	P. compressa	c1	ex	19.2438	11	46585	20727	2.39236	0.635108	7.2182
pc_c1_4_[0]_3	P. compressa	c1	ex	21.3976	12	7360	60165	0.2	0.0530946	8.02607
pc_c1_4_[2]_1	P. compressa	c1	endo	5.4189	4	8291	5242	2.11425	0.561276	2.03259
pc_c1_4_[2]_2	P. compressa	c1	endo	0	0.5	0	0	NA	NA	0
pc_c1_4_[2]_3	P. compressa	c1	endo	1.32	0.5	2628	382.5	6.871	1.82406	0.495121
pc_c1_5_[0]_1	P. compressa	c1	ex	7.7808	6	2668	10526	0.271667	0.0721202	2.91852
pc_c1_5_[0]_2	P. compressa	c1	ex	17.2985	10	10655	25797	0.4353	0.11556	6.48853
pc_c1_5_[0]_3	P. compressa	c1	ex	15.7703	9	23003	15327	1.63089	0.432957	5.91531
pc_c1_5_[2]_1	P. compressa	c1	endo	1.38945	0.5	5551	889	6.244	1.65761	0.521172
pc_c1_5_[2]_2	P. compressa	c1	endo	3.0915	2	10512	4466	3.36925	0.894445	1.1596
pc_c1_6_[0]_1	P. compressa	c1	ex	14.3112	12	7991	24953	0.346667	0.0920306	5.36802
pc_c1_6_[0]_2	P. compressa	c1	ex	14.9366	11	15629	21542	0.713091	0.189306	5.6026
pc_c1_6_[0]_3	P. compressa	c1	ex	23.3431	17	30136	70309	0.609529	0.161814	8.75581
pc_c1_6_[2]_1	P. compressa	c1	endo	1.32	0.5	4298	841.5	5.108	1.35604	0.495121
pc_c1_6_[2]_2	P. compressa	c1	endo	5.10625	2.5	24735	3617	5.7746	1.533	1.91531
pc_c1_7_[2]_1	P. compressa	c1	endo	0	0.5	0	0	NA	NA	0
pc_c1_7_[2]_2	P. compressa	c1	endo	1.38945	1	5497	893.5	6.163	1.63611	0.521172
pc_c1_8_[0]_1	P. compressa	c1	ex	19.6608	16	15171	42507	0.349	0.0926501	7.37461
pc_c1_8_[0]_2	P. compressa	c1	ex	2.7789	2	1093	4562	0.238	0.0631826	1.04234
pc_c1_8_[0]_3	P. compressa	c1	ex	6.9474	7	13510	11425	1.01843	0.270365	2.60591
pc_c1_8_[2]_1	P. compressa	c1	endo	0	0.5	0	0	NA	NA	0
pc_c2_1_[0]_2	P. compressa	c2	ex	22.9954	13	30477	50138	0.585308	0.155383	8.62539
pc_c2_1_[0]_3	P. compressa	c2	ex	5.7663	6	4152	6804	0.636333	0.168929	2.16289
pc_c2_1_[2]_1	P. compressa	c2	endo	0	0.5	0	0	NA	NA	0
pc_c2_1_[2]_2	P. compressa	c2	endo	0.45155	0.5	318	579	0.549	0.145745	0.169373
pc_c2_10_[0]_1	P. compressa	c2	ex	31.2626	23	29826	49486	0.751261	0.199439	11.7264
pc_c2_10_[2]_1	P. compressa	c2	endo	3.78625	2	9823	3323.5	3.41025	0.905329	1.42019
pc_c2_4_[0]_1	P. compressa	c2	ex	46.5468	36	171165	202439	0.820861	0.217916	17.4593
pc_c2_4_[2]_1	P. compressa	c2	endo	1.97995	1	8603.5	1489.5	6.012	1.59602	0.742663
pc_c2_4_[2]_2	P. compressa	c2	endo	2.3968	1	17890	3156.5	5.7455	1.52527	0.899021
pc_c2_4_[2]_3	P. compressa	c2	endo	3.19575	1.5	13752.5	2948.5	4.05267	1.07587	1.1987
pc_c2_5_[0]_1	P. compressa	c2	ex	20.1469	10	1421	56143	0.0343	0.00910572	7.55694
pc_c2_5_[0]_2	P. compressa	c2	ex	5.6272	4	10784	5245	1.433	0.380423	2.11072
pc_c2_5_[2]_2	P. compressa	c2	endo	0	0.5	0	0	NA	NA	0
pc_c2_5_[2]_3	P. compressa	c2	endo	4.16835	3.5	4184.5	6836	0.608286	0.161483	1.56351
pc_c2_6_[0]_1	P. compressa	c2	ex	16.0481	14	14261	38687	0.454429	0.120638	6.01951
pc_c2_6_[0]_2	P. compressa	c2	ex	9.2398	10	5605	20319	0.2269	0.0602358	3.46578
pc_c2_6_[2]_1	P. compressa	c2	endo	0.52105	0.5	253	486	0.521	0.138311	0.195442
pc_c2_6_[2]_2	P. compressa	c2	endo	5.3147	3.5	5828	4738.5	1.15714	0.30719	1.9935
pc_c2_7_[0]_1	P. compressa	c2	ex	19.7994	12	9546	39658	0.265667	0.0705273	7.4266
pc_c2_7_[0]_2	P. compressa	c2	ex	28.0668	16	62087	39519	1.44219	0.382862	10.5276
pc_c2_7_[2]_1	P. compressa	c2	endo	0	0.5	0	0	NA	NA	0
pc_c2_7_[2]_2	P. compressa	c2	endo	12.644	5	26295	19914.5	1.5595	0.414005	4.74266
pc_c2_7_[2]_3	P. compressa	c2	endo	1.38945	0.5	5183.5	540	9.599	2.54827	0.521172
pc_c2_8_[0]_1	P. compressa	c2	ex	9.3787	6	13121	12139	1.3095	0.347637	3.51788
pc_c2_8_[2]_1	P. compressa	c2	endo	7.60725	3	46122.5	7888.5	5.55033	1.47346	2.85342
pc_c2_8_[2]_2	P. compressa	c2	endo	5.93995	2.5	22848	6413	4.5852	1.21725	2.22803
pc_c2_8_[2]_3	P. compressa	c2	endo	2.36205	1	6074.5	1024.5	5.959	1.58195	0.885986
pc_c2_9_[0]_1	P. compressa	c2	ex	8.1282	5	70570	8435	7.2962	1.93694	3.04882
pc_c2_9_[0]_2	P. compressa	c2	ex	28.1364	17	18523	33604	0.533471	0.141622	10.5537
pc_c2_9_[0]_3	P. compressa	c2	ex	6.0441	5	8954	10678	0.8314	0.220714	2.26709
pc_c2_9_[0]_4	P. compressa	c2	ex	0	1	0	0	NA	NA	0
pc_c2_9_[2]_1	P. compressa	c2	endo	1.98	1	4818.5	1181	4.1285	1.09601	0.742682
pc_c2_9_[2]_2	P. compressa	c2	endo	0	0.5	0	0	NA	NA	0
pc_c2_9_[2]_3	P. compressa	c2	endo	7.9893	4.5	18439	9940	1.853	0.491921	2.99672
pc_c3_1_[0]_1	P. compressa	c3	ex	12.922	10	21654	85823	0.3469	0.0920926	4.84694
pc_c3_1_[0]_2	P. compressa	c3	ex	29.0395	21	30105	77282	0.423619	0.112459	10.8925
pc_c3_1_[2]_1	P. compressa	c3	endo	2.7094	1	10955.5	2213.5	4.9585	1.31635	1.01627
pc_c3_10_[0]_1	P. compressa	c3	ex	24.0377	17	33859	83389	0.554471	0.147197	9.01635
pc_c3_10_[0]_2	P. compressa	c3	ex	10.0736	9	4620	15724	0.282667	0.0750404	3.77853
pc_c3_10_[2]_1	P. compressa	c3	endo	2.70945	1.5	8364.5	2563	4.07	1.08047	1.01629
pc_c3_11_[0]_1	P. compressa	c3	ex	21.1196	12	27167	32912	1.17808	0.312749	7.92179
pc_c3_11_[0]_2	P. compressa	c3	ex	6.3915	3	32390	6795	3.875	1.02871	2.3974
pc_c3_11_[0]_3	P. compressa	c3	ex	36.5425	23	53075	105116	0.694609	0.1844	13.7068
pc_c3_11_[0]_4	P. compressa	c3	ex	10.6988	6	17407	10033	1.84517	0.489842	4.01303
pc_c3_11_[2]_1	P. compressa	c3	endo	5.38415	2	10942	11533	0.98425	0.261292	2.01955
pc_c3_12_[0]_1	P. compressa	c3	ex	1.32	1	2199	1840	1.195	0.31724	0.495121
pc_c3_12_[0]_2	P. compressa	c3	ex	29.3869	16	29419	57536	0.607125	0.161175	11.0228
pc_c3_12_[0]_3	P. compressa	c3	ex	4.7241	3	28791	3024	9.573	2.54137	1.77197
pc_c3_12_[0]_4	P. compressa	c3	ex	3.9599	4	4043	5266	0.86975	0.230895	1.48533
pc_c3_12_[0]_5	P. compressa	c3	ex	19.1048	11	10265	15125	0.742818	0.197198	7.16606
pc_c3_12_[0]_6	P. compressa	c3	ex	16.5345	19	3212	27310	0.172842	0.0458849	6.20196
pc_c3_13_[0]_1	P. compressa	c3	ex	49.5339	25	36807	176606	0.22404	0.0594766	18.5798
pc_c3_13_[0]_2	P. compressa	c3	ex	2.9874	3	2432	4091	0.64	0.169903	1.12055
pc_c3_13_[0]_3	P. compressa	c3	ex	13.1302	11	6033	24439	0.638909	0.169613	4.92503
pc_c3_13_[2]_1	P. compressa	c3	endo	1.98	1	9863.5	1825	5.402	1.43408	0.742682
pc_c3_2_[0]_1	P. compressa	c3	ex	18.3408	14	28077	44812	0.664143	0.176312	6.87949
pc_c3_2_[0]_2	P. compressa	c3	ex	12.2271	9	12038	25368	0.540222	0.143414	4.58629
pc_c3_2_[0]_3	P. compressa	c3	ex	0	1	0	0	NA	NA	0
pc_c3_2_[0]_4	P. compressa	c3	ex	0	1	0	0	NA	NA	0
pc_c3_2_[2]_1	P. compressa	c3	endo	3.26515	2	12819.5	2036.5	6.2695	1.66438	1.22473
pc_c3_3_[0]_1	P. compressa	c3	ex	14.5891	9	16686	21946	0.816556	0.216773	5.47225
pc_c3_3_[0]_2	P. compressa	c3	ex	6.3916	5	6596	15595	0.5732	0.152169	2.39744
pc_c3_3_[0]_3	P. compressa	c3	ex	22.7178	14	15057	36249	0.521643	0.138482	8.52127
pc_c3_3_[0]_4	P. compressa	c3	ex	7.503	4	8384	9951	0.7305	0.193928	2.81432
pc_c3_3_[2]_1	P. compressa	c3	endo	1.3547	0.5	7487	5861	1.277	0.339009	0.508137
pc_c3_4_[0]_1	P. compressa	c3	ex	18.1325	10	29104	56067	0.5553	0.147417	6.80136
pc_c3_4_[0]_2	P. compressa	c3	ex	10.3514	8	15585	20504	0.8295	0.22021	3.88273
pc_c3_4_[0]_3	P. compressa	c3	ex	0	1	0	0	NA	NA	0
pc_c3_4_[0]_4	P. compressa	c3	ex	18.2713	13	31857	26831	0.968385	0.25708	6.85342
pc_c3_4_[0]_5	P. compressa	c3	ex	21.6755	11	33570	62676	0.561455	0.149051	8.13031
pc_c3_4_[2]_1	P. compressa	c3	endo	7.12095	4.5	27982.5	19750.5	1.618	0.429535	2.67101
pc_c3_5_[0]_1	P. compressa	c3	ex	7.8504	8	4206	16483	0.3165	0.0840222	2.94462
pc_c3_5_[0]_2	P. compressa	c3	ex	13.0608	7	112525	91329	1.194	0.316975	4.899
pc_c3_5_[0]_3	P. compressa	c3	ex	14.1029	12	29099	28629	0.943833	0.250562	5.28989
pc_c3_5_[2]_1	P. compressa	c3	endo	0	0.5	0	0	NA	NA	0
pc_c3_6_[0]_1	P. compressa	c3	ex	16.8818	8	119237	85428	1.42875	0.379294	6.33223
pc_c3_6_[0]_2	P. compressa	c3	ex	7.5724	4	56130	28282	2.983	0.791906	2.84035
pc_c3_6_[0]_3	P. compressa	c3	ex	36.9592	18	190655	217468	0.974389	0.258674	13.8631
pc_c3_6_[2]_1	P. compressa	c3	endo	3.02205	1.5	17229	6290	3.73033	0.990303	1.13355
pc_c3_7_[0]_1	P. compressa	c3	ex	5.0021	2	18160	20900	0.869	0.230696	1.87625
pc_c3_7_[2]_1	P. compressa	c3	endo	1.87575	1	7622	1233	6.1965	1.645	0.703579
pc_c3_8_[0]_1	P. compressa	c3	ex	25.7047	16	23349	100667	0.251312	0.0667167	9.64163
pc_c3_8_[0]_2	P. compressa	c3	ex	15.5618	9	15518	38229	0.469889	0.124743	5.83711
pc_c3_8_[0]_3	P. compressa	c3	ex	17.7852	10	41639	26927	1.2324	0.327169	6.67109
pc_c3_8_[0]_4	P. compressa	c3	ex	17.9935	13	25548	36169	0.864923	0.229614	6.74922
pc_c3_8_[2]_1	P. compressa	c3	endo	1.5631	1	4384.5	1005	4.59	1.21852	0.586306
pc_c3_9_[0]_2	P. compressa	c3	ex	6.9473	9	1451	16352	0.0984444	0.0261343	2.60588
pc_c3_9_[0]_3	P. compressa	c3	ex	26.0522	18	15871	121606	0.151833	0.0403076	9.77197
pc_c3_9_[0]_4	P. compressa	c3	ex	16.5345	14	21247	44580	0.458214	0.121644	6.20196
pc_c3_9_[0]_5	P. compressa	c3	ex	11.0461	8	12902	33885	0.4165	0.110569	4.1433
pc_c3_9_[2]_1	P. compressa	c3	endo	0.9379	0.5	1986.5	1274.5	1.559	0.413872	0.351799
pd_c1_1_[0]_1	P. acuta	c1	ex	71.2091	28	708662	771170	0.939929	0.196004	11.4592
pd_c1_1_[0]_2	P. acuta	c1	ex	52.0349	23	436401	581099	1.01065	0.210752	8.37363
pd_c1_1_[2]_1	P. acuta	c1	endo	1.7021	1	10010	1407.5	7.0905	1.47859	0.273908
pd_c1_10_[0]_1	P. acuta	c1	ex	80.727	42	488143	716649	0.757048	0.157868	12.9909
pd_c1_10_[0]_2	P. acuta	c1	ex	71.3484	34	667885	796917	0.841294	0.175435	11.4816
pd_c1_10_[0]_3	P. acuta	c1	ex	2.7094	1	14880	1818	8.185	1.70682	0.436006
pd_c1_10_[2]_1	P. acuta	c1	endo	0	0.5	0	0	NA	NA	0
pd_c1_11_[0]_1	P. acuta	c1	ex	47.658	27	526139	593018	0.895667	0.186774	7.66929
pd_c1_11_[0]_2	P. acuta	c1	ex	52.799	26	111174	364744	0.365038	0.0761216	8.49659
pd_c1_11_[0]_3	P. acuta	c1	ex	0	1	0	0	NA	NA	0
pd_c1_11_[0]_4	P. acuta	c1	ex	0	1	0	0	NA	NA	0
pd_c1_11_[1]_1	P. acuta	c1	ex	65.2344	32	137885	424496	0.370781	0.0773192	10.4977
pd_c1_11_[2]_1	P. acuta	c1	endo	2.36205	1.5	9608	1961.5	5.11433	1.06649	0.380109
pd_c1_12_[0]_1	P. acuta	c1	ex	54.3968	23	586025	386940	1.77674	0.370504	8.75372
pd_c1_12_[0]_2	P. acuta	c1	ex	54.2581	29	507462	592911	0.860897	0.179523	8.7314
pd_c1_12_[0]_3	P. acuta	c1	ex	26.8165	21	43033	198267	0.201857	0.0420934	4.3154
pd_c1_12_[0]_4	P. acuta	c1	ex	17.8545	11	130860	53884	2.17827	0.454236	2.87321
pd_c1_12_[0]_5	P. acuta	c1	ex	0.6253	1	3376	2508	1.346	0.280682	0.100625
pd_c1_12_[0]_6	P. acuta	c1	ex	0	1	0	0	NA	NA	0
pd_c1_12_[0]_7	P. acuta	c1	ex	1.8758	1	8698	4800	1.812	0.377857	0.30186
pd_c1_12_[2]_1	P. acuta	c1	endo	0	0.5	0	0	NA	NA	0
pd_c1_2_[0]_1	P. acuta	c1	ex	34.6665	16	475583	552196	1.57856	0.329178	5.57865
pd_c1_2_[0]_2	P. acuta	c1	ex	7.9893	7	10043	35597	0.26	0.0542179	1.28566
pd_c1_2_[0]_3	P. acuta	c1	ex	36.6119	23	201878	332874	0.669609	0.139634	5.89171
pd_c1_2_[0]_5	P. acuta	c1	ex	80.1709	34	591027	993215	0.609471	0.127093	12.9014
pd_c1_2_[0]_6	P. acuta	c1	ex	0	1	0	0	NA	NA	0
pd_c1_2_[2]_1	P. acuta	c1	endo	0	0.5	0	0	NA	NA	0
pd_c1_3_[0]_1	P. acuta	c1	ex	56.2729	29	471014	669448	0.934172	0.194803	9.05562
pd_c1_3_[0]_2	P. acuta	c1	ex	42.0306	24	473087	430218	0.972042	0.2027	6.7637
pd_c1_3_[0]_3	P. acuta	c1	ex	109.002	49	1328509	915009	1.59676	0.332972	17.541
pd_c1_3_[0]_4	P. acuta	c1	ex	0	1	0	0	NA	NA	0
pd_c1_3_[0]_5	P. acuta	c1	ex	0	1	0	0	NA	NA	0
pd_c1_3_[2]_1	P. acuta	c1	endo	23.5859	19	148172	94514.5	1.50442	0.313718	3.79552
pd_c1_4_[0]_1	P. acuta	c1	ex	43.0033	19	302142	276048	1.82853	0.381303	6.92024
pd_c1_4_[0]_2	P. acuta	c1	ex	65.7905	30	701296	786043	0.878533	0.183201	10.5872
pd_c1_4_[2]_1	P. acuta	c1	endo	0.45155	0.5	3311	1158.5	2.858	0.59598	0.0726649
pd_c1_5_[0]_1	P. acuta	c1	ex	71.5568	32	808706	886258	0.993625	0.207201	11.5152
pd_c1_5_[0]_2	P. acuta	c1	ex	49.673	20	794795	371546	3.24145	0.675941	7.99355
pd_c1_5_[0]_3	P. acuta	c1	ex	0	1	0	0	NA	NA	0
pd_c1_5_[0]_4	P. acuta	c1	ex	0	1	0	0	NA	NA	0
pd_c1_5_[2]_1	P. acuta	c1	endo	0	0.5	0	0	NA	NA	0
pd_c1_5_[2]_2	P. acuta	c1	endo	0	0.5	0	0	NA	NA	0
pd_c1_5_[2]_3	P. acuta	c1	endo	0.79895	0.5	5442	881.5	6.174	1.28747	0.12857
pd_c1_6_[0]_1	P. acuta	c1	ex	37.0984	28	156047	303201	0.514929	0.107378	5.97
pd_c1_6_[0]_2	P. acuta	c1	ex	19.3134	16	109717	163383	0.55075	0.114848	3.10798
pd_c1_6_[0]_3	P. acuta	c1	ex	0	1	0	0	NA	NA	0
pd_c1_6_[2]_1	P. acuta	c1	endo	0.72945	0.5	3274	436.5	7.501	1.56419	0.117386
pd_c1_6_[2]_2	P. acuta	c1	endo	18.6881	10	257652	44644.5	5.318	1.10897	3.00735
pd_c1_7_[0]_1	P. acuta	c1	ex	59.9546	28	588368	667191	0.956179	0.199392	9.6481
pd_c1_7_[0]_3	P. acuta	c1	ex	73.2242	38	780420	724330	1.11829	0.233197	11.7835
pd_c1_7_[0]_4	P. acuta	c1	ex	39.3215	25	286940	168958	1.76188	0.367406	6.32775
pd_c1_7_[0]_5	P. acuta	c1	ex	41.197	19	328436	171373	2.26463	0.472245	6.62956
pd_c1_7_[0]_6	P. acuta	c1	ex	36.1256	14	163956	337786	0.545071	0.113664	5.81345
pd_c1_7_[1]_4	P. acuta	c1	ex	58.7044	26	574447	567493	1.04088	0.217056	9.44691
pd_c1_8_[0]_1	P. acuta	c1	ex	36.6123	17	337586	359332	1.26888	0.264601	5.89177
pd_c1_8_[2]_1	P. acuta	c1	endo	2.25785	2	19707	2592	7.6485	1.59495	0.363341
pd_c1_8_[2]_2	P. acuta	c1	endo	1.56315	1	7560	1189	6.377	1.3298	0.251547
pd_c1_9_[0]_1	P. acuta	c1	ex	50.2288	28	589149	485473	1.9995	0.416957	8.08299
pd_c1_9_[0]_2	P. acuta	c1	ex	34.3195	22	276815	330480	1.38573	0.288966	5.52281
pd_c1_9_[0]_3	P. acuta	c1	ex	33.2078	14	213530	148098	2.18407	0.455445	5.34391
pd_c1_9_[2]_1	P. acuta	c1	endo	0	0.5	0	0	NA	NA	0
pd_c1_9_[2]_2	P. acuta	c1	endo	0	0.5	0	0	NA	NA	0
pd_c2_1_[0]_1	P. acuta	c2	ex	84.0616	39	78129	445604	0.190385	0.039701	13.5275
pd_c2_1_[2]_1	P. acuta	c2	endo	8.02405	4	40008	7391.5	5.38663	1.12328	1.29126
pd_c2_10_[2]_1	P. acuta	c2	endo	22.4745	13.5	55631.5	11606.5	5.82404	1.21449	3.61667
pd_c2_11_[0]_1	P. acuta	c2	ex	116.923	58	311837	293419	1.05367	0.219723	18.8156
pd_c2_11_[0]_2	P. acuta	c2	ex	89.7586	41	257212	296591	0.837634	0.174672	14.4443
pd_c2_12_[0]_1	P. acuta	c2	ex	99.0676	52	269423	411463	0.771962	0.160978	15.9423
pd_c2_12_[2]_1	P. acuta	c2	endo	5.27995	3	16659.5	5052.5	4.4405	0.92598	0.849667
pd_c2_2_[2]_1	P. acuta	c2	endo	7.1209	5.5	9338	6365	1.83991	0.383677	1.14592
pd_c2_3_[2]_1	P. acuta	c2	endo	16.048	8	48233	5901.5	7.93863	1.65545	2.58251
pd_c2_4_[0]_2	P. acuta	c2	ex	85.1735	45	197991	425030	0.471556	0.0983337	13.7064
pd_c2_4_[0]_4	P. acuta	c2	ex	70.5841	35	349984	595424	0.561486	0.117087	11.3586
pd_c2_4_[0]_5	P. acuta	c2	ex	74.6827	38	246869	403005	0.918158	0.191464	12.0182
pd_c2_5_[0]_1	P. acuta	c2	ex	88.2994	47	175682	427073	0.483745	0.100876	14.2094
pd_c2_5_[2]_1	P. acuta	c2	endo	21.9185	11.5	37138.5	44460	0.896174	0.18688	3.52721
pd_c2_7_[0]_1	P. acuta	c2	ex	32.6522	15	268684	500325	1.1134	0.232178	5.2545
pd_c2_7_[0]_2	P. acuta	c2	ex	36.2648	22	151991	194838	1.04891	0.21873	5.83585
pd_c2_8_[2]_1	P. acuta	c2	endo	21.5017	13	45978	9203.5	5.18469	1.08117	3.46013
pd_c2_9_[0]_1	P. acuta	c2	ex	46.4771	23	67639	254225	0.308	0.0642274	7.47925
pd_c3_1_[0]_1	P. acuta	c3	ex	13.5472	7	44938	14829	3.03943	0.633814	2.18006
pd_c3_1_[0]_2	P. acuta	c3	ex	59.538	39	139777	319737	0.442462	0.0922667	9.58105
pd_c3_1_[2]_1	P. acuta	c3	endo	2.2926	1	3967.5	3854.5	1.0305	0.214891	0.368933
pd_c3_10_[2]_1	P. acuta	c3	endo	15.3187	12.5	15680	27072	0.58616	0.122232	2.46514
pd_c3_11_[0]_1	P. acuta	c3	ex	17.2292	8	66780	98102	0.77775	0.162185	2.77258
pd_c3_12_[2]_1	P. acuta	c3	endo	29.0049	18.5	31652	41094.5	0.797297	0.166261	4.66757
pd_c3_13_[2]_1	P. acuta	c3	endo	10.5945	5	41192	8380	4.9984	1.04232	1.70491
pd_c3_2_[0]_1	P. acuta	c3	ex	59.4686	25	455089	576034	0.78348	0.163379	9.56989
pd_c3_2_[2]_1	P. acuta	c3	endo	11.4978	7	62361	28621	2.20979	0.460808	1.85026
pd_c3_3_[0]_1	P. acuta	c3	ex	64.9567	25	176797	548219	0.3618	0.0754463	10.453
pd_c3_4_[2]_1	P. acuta	c3	endo	11.324	6	32863	6216.5	5.235	1.09166	1.8223
pd_c3_5_[2]_1	P. acuta	c3	endo	6.59985	3	32394.5	5011.5	6.04933	1.26147	1.06207
pd_c3_6_[0]_2	P. acuta	c3	ex	68.3609	30	219282	658549	0.3269	0.0681686	11.0009
pd_c3_6_[2]_1	P. acuta	c3	endo	15.2841	8	77820	25389	3.57381	0.745249	2.45956
pd_c3_7_[0]_2	P. acuta	c3	ex	21.2586	13	115561	196122	1.10738	0.230923	3.42101
pd_c3_8_[0]_1	P. acuta	c3	ex	7.2946	4	11544	11488	0.98075	0.204516	1.17387
pd_c3_8_[2]_1	P. acuta	c3	endo	14.9367	8	49647	23320	2.229	0.464814	2.40366
pd_c3_9_[0]_1	P. acuta	c3	ex	16.1871	8	115299	18290	6.6315	1.38287	2.60488
pd_c3_9_[0]_2	P. acuta	c3	ex	20.7723	7	105833	30132	3.61129	0.753063	3.34275
pd_c3_9_[0]_3	P. acuta	c3	ex	40.4329	18	130474	264342	0.556389	0.116024	6.5066
pd_c3_9_[0]_4	P. acuta	c3	ex	84.3396	40	522333	735270	0.729	0.152019	13.5722
pd_c3_9_[2]_1	P. acuta	c3	endo	25.6005	10.5	150594	84815.5	2.09105	0.436047	4.11972
pd_c4_1_[0]_1	P. acuta	c4	ex	51.8961	29	444661	589244	0.801276	0.16709	8.35129
pd_c4_1_[0]_10	P. acuta	c4	ex	59.6768	32	334270	506843	0.645281	0.134561	9.60339
pd_c4_1_[0]_11	P. acuta	c4	ex	28.4838	14	269496	142658	1.77493	0.370127	4.58371
pd_c4_1_[0]_12	P. acuta	c4	ex	67.1798	37	439038	686247	0.604622	0.126082	10.8108
pd_c4_1_[0]_3	P. acuta	c4	ex	29.665	19	157763	365937	0.453105	0.0944863	4.77379
pd_c4_1_[0]_4	P. acuta	c4	ex	83.3672	34	825318	804735	1.06526	0.22214	13.4157
pd_c4_1_[0]_5	P. acuta	c4	ex	32.8604	24	246805	202896	1.15392	0.240627	5.28801
pd_c4_1_[0]_6	P. acuta	c4	ex	57.0369	24	272230	487185	0.546375	0.113936	9.17857
pd_c4_1_[0]_7	P. acuta	c4	ex	30.4984	20	145675	366848	0.4281	0.0892719	4.9079
pd_c4_1_[0]_8	P. acuta	c4	ex	21.606	16	161503	265687	0.446375	0.0930828	3.47691
pd_c4_1_[0]_9	P. acuta	c4	ex	12.2968	15	101013	172238	0.506667	0.105655	1.97884
pd_c4_1_[2]_1	P. acuta	c4	endo	0	0.5	0	0	NA	NA	0
pd_c4_10_[0]_1	P. acuta	c4	ex	32.3048	16	224508	200916	1.66444	0.347086	5.1986
pd_c4_10_[0]_2	P. acuta	c4	ex	9.6567	5	27065	13350	2.0764	0.432993	1.55399
pd_c4_10_[2]_1	P. acuta	c4	endo	0	0.5	0	0	NA	NA	0
pd_c4_10_[2]_2	P. acuta	c4	endo	0	0.5	0	0	NA	NA	0
pd_c4_2_[0]_1	P. acuta	c4	ex	2.5705	1	19793	2150	9.206	1.91973	0.413653
pd_c4_2_[2]_1	P. acuta	c4	endo	3.75155	2	16710.5	3200.5	5.5795	1.1635	0.603712
pd_c4_2_[2]_2	P. acuta	c4	endo	3.82105	2	14954.5	3906	3.95375	0.824477	0.614896
pd_c4_3_[0]_1	P. acuta	c4	ex	71.8352	42	554815	487685	1.20507	0.251294	11.56
pd_c4_3_[2]_1	P. acuta	c4	endo	0	0.5	0	0	NA	NA	0
pd_c4_3_[2]_2	P. acuta	c4	endo	3.57785	1.5	21019	2780.5	7.27533	1.51713	0.57576
pd_c4_4_[0]_1	P. acuta	c4	ex	78.7819	33	634094	756332	0.871303	0.181693	12.6778
pd_c4_4_[0]_2	P. acuta	c4	ex	97.1224	41	722986	936083	0.823439	0.171712	15.6293
pd_c4_4_[2]_1	P. acuta	c4	endo	2.15365	1	7129.5	3386	2.1185	0.441772	0.346573
pd_c4_4_[2]_2	P. acuta	c4	endo	0.72945	0.5	3466.5	550	6.303	1.31437	0.117386
pd_c4_4_[2]_3	P. acuta	c4	endo	0	0.5	0	0	NA	NA	0
pd_c4_5_[0]_1	P. acuta	c4	ex	45.5742	23	165652	177607	1.29048	0.269104	7.33395
pd_c4_5_[2]_1	P. acuta	c4	endo	6.87775	3.5	30780.5	5365	6.11686	1.27555	1.10679
pd_c4_5_[2]_2	P. acuta	c4	endo	2.3621	1	6214.5	2091	5.355	1.11668	0.380117
pd_c4_6_[0]_1	P. acuta	c4	ex	78.8512	37	529096	686957	1.19941	0.250113	12.689
pd_c4_6_[0]_2	P. acuta	c4	ex	35.5005	14	342476	357502	0.986786	0.205775	5.71286
pd_c4_6_[2]_1	P. acuta	c4	endo	0	0.5	0	0	NA	NA	0
pd_c4_7_[0]_1	P. acuta	c4	ex	85.8683	57	370668	541393	0.805298	0.167929	13.8182
pd_c4_7_[0]_2	P. acuta	c4	ex	37.2371	25	143907	157534	0.77816	0.16227	5.99232
pd_c4_7_[0]_3	P. acuta	c4	ex	3.7515	2	20252	2291	8.708	1.81588	0.603704
pd_c4_7_[2]_1	P. acuta	c4	endo	2.84835	1.5	26557.5	4281	5.49567	1.14601	0.458366
pd_c4_7_[2]_2	P. acuta	c4	endo	0	0.5	0	0	NA	NA	0
pd_c4_8_[0]_1	P. acuta	c4	ex	75.3085	41	622514	994345	0.57161	0.119198	12.1189
pd_c4_8_[0]_2	P. acuta	c4	ex	50.0201	22	557969	715232	0.892409	0.186095	8.0494
pd_c4_8_[2]_1	P. acuta	c4	endo	0	0.5	0	0	NA	NA	0
pd_c4_9_[2]_1	P. acuta	c4	endo	0	0.5	0	0	NA	NA	0
pd_c4_9_[2]_2	P. acuta	c4	endo	16.187	7.5	100069	20182.5	5.25467	1.09576	2.60487
pd_c5_1_[2]_1	P. acuta	c5	endo	3.78625	2	21260	2973.5	6.51275	1.35811	0.609296
pd_c5_2_[0]_1	P. acuta	c5	ex	22.023	24	82807	101323	0.746208	0.155607	3.54401
pd_c5_2_[2]_1	P. acuta	c5	endo	0	0.5	0	0	NA	NA	0
pd_c5_2_[2]_2	P. acuta	c5	endo	0	0.5	0	0	NA	NA	0
pd_c5_3_[0]_1	P. acuta	c5	ex	50.0204	27	663631	628485	1.22178	0.254778	8.04945
pd_c5_3_[0]_2	P. acuta	c5	ex	20.4943	21	149186	105026	1.44067	0.300423	3.29801
pd_c5_3_[0]_3	P. acuta	c5	ex	34.7363	19	281449	279238	0.930789	0.194098	5.58988
pd_c5_3_[0]_4	P. acuta	c5	ex	0	1	0	0	NA	NA	0
pd_c5_3_[0]_5	P. acuta	c5	ex	50.9929	36	318415	310434	0.847806	0.176793	8.20595
pd_c5_3_[0]_6	P. acuta	c5	ex	35.7785	35	159391	170964	0.944457	0.196948	5.7576
pd_c5_3_[2]_1	P. acuta	c5	endo	5.97465	3	31262	6177.5	5.636	1.17528	0.961461
pd_c5_4_[0]_1	P. acuta	c5	ex	54.5362	35	397800	379658	1.10863	0.231183	8.77615
pd_c5_5_[2]_1	P. acuta	c5	endo	2.91785	1.5	11415	1372	8.34933	1.74109	0.46955
pd_c5_5_[2]_2	P. acuta	c5	endo	2.25785	1	7525.5	805	9.176	1.91348	0.363341

## Sheet: Colony level
Species	Colony	Cell_type	mean_ratio	mean_ratio_log	mean_vol	mean_vol_sqrt	n	mean_ratio_sd	mean_ratio_se	mean_vol_sd	mean_vol_se
M. capitata	c1	endo	1.0148	-0.0685213	0.905583	0.925738	16	0.537029	0.134257	0.440725	0.110181
M. capitata	c1	ex	0.352048	-0.522209	2.27141	1.3598	7	0.180291	0.0681436	1.51625	0.573089
M. capitata	c2	endo	0.834413	-0.166873	1.35067	1.12451	13	0.526772	0.1461	0.733627	0.203472
M. capitata	c2	ex	0.368232	-0.463472	2.09329	1.22007	5	0.17376	0.0777077	2.06158	0.921965
M. capitata	c3	endo	0.611981	-0.313508	0.997377	0.929012	12	0.359491	0.103776	0.572691	0.165322
M. capitata	c3	ex	0.424698	-0.540211	3.75967	1.82708	22	0.39201	0.0835769	2.06167	0.43955
M. capitata	c4	endo	1.773	0.237679	0.698342	0.684599	10	0.421108	0.133166	0.699468	0.221191
P. compressa	c1	endo	1.03779	-0.0809034	0.803477	0.659065	21	0.576616	0.125828	1.16648	0.254546
P. compressa	c1	ex	0.264693	-0.728556	6.32839	2.4299	27	0.253755	0.0488352	3.23913	0.623371
P. compressa	c2	endo	0.97854	-0.161146	1.21858	0.906747	19	0.702661	0.161202	1.27525	0.292562
P. compressa	c2	ex	0.31517	-0.770519	6.43125	2.32488	15	0.480802	0.124142	4.74329	1.22471
P. compressa	c3	endo	0.981166	-0.0885652	0.997826	0.917939	12	0.53366	0.154054	0.731617	0.2112
P. compressa	c3	ex	0.27355	-0.7462	5.67441	2.19188	45	0.40376	0.0601889	3.95253	0.589209
P. acuta	c1	endo	1.1489	0.0161167	0.5244	0.431084	16	0.439271	0.109818	1.14019	0.285048
P. acuta	c1	ex	0.285713	-0.658819	6.00182	2.08868	46	0.277115	0.0408584	4.55944	0.672253
P. acuta	c2	endo	0.938702	-0.112883	2.35334	1.48223	7	0.502924	0.190087	1.23142	0.465433
P. acuta	c2	ex	0.147088	-0.886346	12.0538	3.4146	11	0.0666199	0.0200867	4.27096	1.28774
P. acuta	c3	endo	0.600575	-0.336021	2.29241	1.45328	10	0.411669	0.130181	1.2921	0.408598
P. acuta	c3	ex	0.336223	-0.680026	6.34823	2.37421	12	0.396367	0.114421	4.26492	1.23118
P. acuta	c4	endo	1.09947	0.0199347	0.378249	0.400601	18	0.309513	0.072953	0.641579	0.151222
P. acuta	c4	ex	0.329517	-0.669571	7.58882	2.60344	25	0.471629	0.0943258	4.42401	0.884802
P. acuta	c5	endo	1.54699	0.18143	0.400608	0.508188	6	0.339526	0.138611	0.370195	0.151131
P. acuta	c5	ex	0.21569	-0.675754	5.40263	2.14083	8	0.0498129	0.0176115	3.01136	1.06468
